# Supplementary material for: Bioconversion of Food and Green Waste into Valuable Compounds Using Solid-State Fermentation in Nonsterile Conditions
Source: Plants (Basel). 2024 Dec 13;13(24):3494. doi: 10.3390/plants13243494 (PMC11728819; doi:10.3390/plants13243494)
Supplement: Supplementary file 1 [file plants-13-03494-s001.zip]

Archive with 1 entries (1 files):
- plants-3241156-supplementary.pdf
